# Supplementary material for: Hepatocyte-Specific Smad4 Deficiency Alleviates Liver Fibrosis via the p38/p65 Pathway
Source: Int J Mol Sci. 2022 Oct 2;23(19):11696. doi: 10.3390/ijms231911696 (PMC9570188; doi:10.3390/ijms231911696)
Supplement: Supplementary file 1 [file ijms-23-11696-s001.zip]

Archive with 1 entries (1 files):
- ijms-1844266-supplementary.pdf
